# Supplementary material for: Comparative Transcriptomic Analyses Reveal Key Pathways in Response to Cold Stress at the Germination Stage of Quinoa (Chenopodium quinoa Willd.) Seeds
Source: Plants (Basel). 2025 Apr 15;14(8):1212. doi: 10.3390/plants14081212 (PMC12030600; doi:10.3390/plants14081212)
Supplement: Supplementary file 1 [file plants-14-01212-s001.zip]

Archive with 3 entries (3 files):
- Table S1-.xlsx
- Table S2-.xlsx
- Table S3-.xlsx
