# Supplementary material for: Comparative Transcriptomic Analyses Reveal Key Pathways in Response to Cold Stress at the Germination Stage of Quinoa (Chenopodium quinoa Willd.) Seeds
Source: Plants (Basel). 2025 Apr 15;14(8):1212. doi: 10.3390/plants14081212 (PMC12030600; doi:10.3390/plants14081212)
Supplement: Supplementary file 1 [file plants-14-01212-s001.zip › Table S1-.xlsx]

## Sheet: Supplementary Table S1
Table S1. DEGs involved in the ICE-CBF-COR cascade
Gene Family	GeneID	Log2FC (XCq)	Log2FC (QCq)
MAPKs	AUR62012063	2	-4.64386
	AUR62000055	2.58496	-3.75489
	AUR62021297	2.14684	-3
	AUR62001619	1.37386	-3.60881
	AUR62005400	3.75489	-0.728698
	AUR62012022	2.46713	-1.9386
	AUR62027715	1.49185	-2.80735
	AUR62039150	1.58496	-2.58496
	AUR62023275	-0.0739374	-6.98014
	AUR62012634	-3.86989	-9.75656
	AUR62004023	-0.758992	-6.06609
	AUR62025459	-2.96428	-7.62254
	AUR62008027	-2.15458	-6.56986
	AUR62022147	-0.31774	-4.67409
	AUR62013960	-1.35917	-5.40785
	AUR62012597	-0.736966	3.42626
	AUR62044031	-1	3.24159
	AUR62003254	-6.34873	-2.00856
	AUR62041470	-2.64386	2.32193
ICEs	AUR62004248	-2.60881	-11.5018
	AUR62005873	-3.39232	-9.22882
	AUR62027824	-4.41746	-9.31061
	AUR62027481	4.93074	1
	AUR62011307	0.821802	-2.99629
	AUR62010555	-4.45943	-8.22882
	AUR62031976	-0.00679498	-3.69076
	AUR62035700	-2.76671	-5.81378
	AUR62014519	-1.97362	1.58496
	AUR62004545	-10.4512	0
MYBs	AUR62025185	1.58496	-4.20945
	AUR62010054	0.691878	-3.7761
	AUR62004127	-0.584963	-4.80735
	AUR62033340	4.75489	0.652077
	AUR62037054	-3.84298	-7.49185
	AUR62020926	2	-1.58496
	AUR62015992	2.32193	-1.14296
	AUR62002136	-3.47947	-6.54689
	AUR62022912	-1.58496	1.32193
CBFs	AUR62030531	-0.447459	-6.31832
	AUR62018879	-0.329984	-5.61546
	AUR62007133	-0.357965	-4.51736
	AUR62031580	-4.23453	-8.29692
	AUR62030764	-1.91523	-5.20076
	AUR62016352	-2.85798	0.263034
CORs	AUR62012972	-4.18067	-7.66534
	AUR62044660	4.41626	2.04919
	AUR62015982	4.73708	2.08941
	AUR62021191	4.53499	1.46642
	AUR62011351	-2.36838	-9.10591
	AUR62024720	2	-4.24793
	AUR62022119	2.45943	-2.63227
	AUR62001210	0	-4.83289
	AUR62010006	1.57586	-2.88042
	AUR62023344	0.891502	-2.5805
	AUR62024099	1.80735	-1.58496
	AUR62005123	-5.70044	-2.58496
	AUR62034833	-4	-0.584963
	AUR62004606	-2.71484	1.76005
