# Supplementary material for: Comparative Transcriptomic Analyses Reveal Key Pathways in Response to Cold Stress at the Germination Stage of Quinoa (Chenopodium quinoa Willd.) Seeds
Source: Plants (Basel). 2025 Apr 15;14(8):1212. doi: 10.3390/plants14081212 (PMC12030600; doi:10.3390/plants14081212)
Supplement: Supplementary file 1 [file plants-14-01212-s001.zip › Table S2-.xlsx]

## Sheet: Supplementary Table S2
Table S2.DEGs encoding transcription factors related to cold stress
TFs	GeneID	Log2FC_X (XCq)	Log2FC_Q (QCq)
AP2/ERF-ERF	AUR62001898	2.77938	0.665213
	AUR62001936	-0.77444	0
	AUR62002024	-2.80735	-4.36026
	AUR62003913	3.16033	1.1252
	AUR62004131	-2.50629	-4.43155
	AUR62004449	-2.95119	-3.91938
	AUR62004723	-3.71425	-3.9542
	AUR62005714	-5.6885	-3.75489
	AUR62007133	-0.357965	-4.51736
	AUR62008711	-1.98894	-3.0447
	AUR62010831	2.30875	0.725825
	AUR62011451	2.16993	-0.247928
	AUR62011530	0	0
	AUR62012456	-3.75607	-4.35755
	AUR62014452	4.46708	1.886
	AUR62016036	0	0
	AUR62016545	-0.246438	1.58496
	AUR62017943	-1.78635	-4.60136
	AUR62018879	-0.329984	-5.61546
	AUR62019471	3.75277	2.38957
	AUR62021049	-2.35736	-4.19839
	AUR62021242	0	0
	AUR62022952	1.65089	0.325599
	AUR62023501	-2.25154	-2.85114
	AUR62024722	-2.06742	-3.91758
	AUR62025525	-3.84856	-5.65715
	AUR62027727	-1.52501	-2.68262
	AUR62028234	0	0
	AUR62028236	0	0
	AUR62030531	-0.447459	-6.31832
	AUR62030764	-1.91523	-5.20076
	AUR62031484	-2.07674	-3.00978
	AUR62031580	-4.23453	-8.29692
	AUR62032219	-1.58496	-3.90689
	AUR62033225	-2.17008	-2.68732
	AUR62034546	4.13648	1.9337
	AUR62036162	2.24232	2.12131
	AUR62039694	-2.78839	-3.16993
	AUR62043487	-3.1472	-4.2417
bHLH	AUR62001169	-2.58283	-4.30581
	AUR62002393	-1.79281	-3.16694
	AUR62003654	3.29708	1.84838
	AUR62004248	-2.60881	0
	AUR62004564	1.73866	1.71015
	AUR62005699	1.70044	2.63227
	AUR62005874	-2.41698	-2.23078
	AUR62008383	-2	-4.08746
	AUR62009509	-2.36375	-0.818162
	AUR62010325	3.79586	1.31217
	AUR62010555	-4.45943	0
	AUR62011307	0.821802	-2.99629
	AUR62011472	-3.62936	-2
	AUR62016510	-3.30117	-1
	AUR62016750	-0.0658112	-2.77801
	AUR62018701	2.87447	1.57949
	AUR62018984	-1.27381	-3.23928
	AUR62019923	0	0
	AUR62021718	0.514573	-2.86917
	AUR62022271	-1.34111	-3.40756
	AUR62022678	1.93734	2.13316
	AUR62022910	0.924051	2.75489
	AUR62023232	-2.21071	-3.54844
	AUR62023796	-2.67427	-4.14101
	AUR62026248	-6.59619	0
	AUR62026299	1.79111	1.01913
	AUR62027480	1.11007	1.66494
	AUR62027481	4.93074	1
	AUR62027824	-4.41746	-9.31061
	AUR62031976	-0.00679498	-3.69076
	AUR62032143	-2.85809	-2.97099
	AUR62034991	-2.51848	-2.43794
	AUR62035415	-3.45943	-1.70044
	AUR62035700	-2.76671	-5.81378
	AUR62037403	-2.68856	-2.90773
	AUR62038082	-6.26383	-6.81911
	AUR62038167	-7.55787	-7.83289
	AUR62041153	-3.59082	-3.26589
bZIP	AUR62002902	-3.94737	-3.04439
	AUR62004100	0	0
	AUR62007536	0	0
	AUR62007834	-4.42626	0
	AUR62009733	-3.24052	-5.75489
	AUR62011804	5.20945	-0.830075
	AUR62018385	2.6035	1.92462
	AUR62018468	-2.79633	-2.50558
	AUR62021054	3.17931	1.72355
	AUR62023507	2.09186	1.15347
	AUR62024071	-3.04257	-2.27436
	AUR62024650	1.83261	0.167894
	AUR62030278	1.89771	1.10078
	AUR62031478	2.71199	1.92852
	AUR62034516	-2.36119	-6.1472
	AUR62035261	-3.25376	0
	AUR62036211	-2.35733	-3.94208
	AUR62038742	1.69185	0.956648
MYB	AUR62001688	-1.96651	-3.02831
	AUR62003939	-1.30313	-2.85772
	AUR62004043	2.44294	1.13124
	AUR62010308	-2.36528	-4.61998
	AUR62011870	-1.23742	-2.64117
	AUR62014701	-1	-2.84276
	AUR62017737	-2.43189	-2.38722
	AUR62019989	0.988685	1.34539
	AUR62021197	0	0
	AUR62021199	1.78701	1.42286
	AUR62023012	-2.32363	-3.39041
	AUR62033340	4.75489	0.652077
	AUR62034188	2.30101	0.812937
	AUR62034402	-3.83767	-4.34577
	AUR62035635	1.82782	0.54157
	AUR62036514	-0.769957	-2.66619
	AUR62036523	-3.46566	-5.50383
	AUR62039078	-2.81065	-3.95117
	AUR62039812	-5.21917	0
	AUR62042086	2.86345	0.244007
	AUR62043200	-2.69898	-1.74076
	AUR62002136	-3.47947	-6.54689
	AUR62004404	2.92079	1.12869
	AUR62004765	3.67622	1.3712
	AUR62005811	0	0
	AUR62007117	1.59946	1.45943
	AUR62010054	0.691878	-3.7761
	AUR62012204	-1.90673	-3.30879
	AUR62015573	-1.56704	-4.46411
	AUR62030249	-1.51631	-2.82321
	AUR62035882	0	1.9386
	AUR62037054	-3.84298	-7.49185
	AUR62037488	3.49212	1.22067
NAC	AUR62001531	1.64136	0.941753
	AUR62005686	-2.85156	-4.64941
	AUR62008438	-4.25137	-5.46352
	AUR62015630	3.08658	1.14991
	AUR62018102	-4.64386	0
	AUR62020261	0.723346	1.44652
	AUR62021652	-2.67333	-2.72845
	AUR62024101	0	0
	AUR62026904	0	-3.62449
	AUR62027390	-3.75489	-4.02975
	AUR62028872	-2.78271	-4.24159
	AUR62031086	-3.30117	-1.55943
	AUR62031305	-3.01123	-3.62449
	AUR62032816	1.75489	-0.770913
	AUR62034435	-4.25873	0
	AUR62036158	-4.24793	-2
	AUR62040120	-3.29278	-0.0641303
WRKY	AUR62000311	2.90689	-3.1838
	AUR62002702	-1.7885	0
	AUR62004902	-2.55748	-2.85244
	AUR62005858	-2.34558	-3.22448
	AUR62006298	-1.45372	-3.83423
	AUR62006427	0.289507	-2.67807
	AUR62010821	-2.62803	-2.37638
	AUR62012478	-0.788496	-4.73954
	AUR62012739	-1.07294	-3.07305
	AUR62016230	-1.84022	-4.10852
	AUR62018123	-4.32193	0
	AUR62019820	-3.02975	-7.24793
	AUR62020401	-4.43741	0
	AUR62021917	-0.891306	-3.09802
	AUR62022617	-0.733698	-2.92631
	AUR62024642	2.88264	1.926
	AUR62026343	-1.69872	-4.04158
	AUR62026996	0.291079	-6.46455
	AUR62029778	-0.358971	-2.72437
	AUR62030160	-3.08746	-4.84298
	AUR62030836	0.524972	-5.00785
	AUR62031604	-3.83794	-3.36782
	AUR62032850	-3.14537	-4.51587
	AUR62036235	-1.75436	-4.32497
	AUR62037715	-0.841687	-2.77757
	AUR62039260	-1.27643	-5.62059
	AUR62039475	-0.543962	-4.58996
	AUR62041828	-0.618437	-3.50674
