# Supplementary material for: Comparative Transcriptomic Analyses Reveal Key Pathways in Response to Cold Stress at the Germination Stage of Quinoa (Chenopodium quinoa Willd.) Seeds
Source: Plants (Basel). 2025 Apr 15;14(8):1212. doi: 10.3390/plants14081212 (PMC12030600; doi:10.3390/plants14081212)
Supplement: Supplementary file 1 [file plants-14-01212-s001.zip › Table S3-.xlsx]

## Sheet: Sheet1
Table S3. Primer sequences used in this study.
Gene ID	Gene Name	Forward primer sequence (5' - 3' )	Reverse primer sequence (5' - 3' )
AUR62034546	CqAP2_1	TGGCACCTTTAACACCTCTC	TGAACCTGAGCCTGAACATG
AUR62018879	CqAP2_2	CAGTTCTTGATTCGATTAGGCG	GAATTTCGGCAATAAACAGGGT
AUR62038742	CqbZIP	TCAATGTGAACAGAGTGGCG	AACCTGAACTTCCAACTCCTG
AUR62024720	CqERD6_1	TTGCTATTTTGATCTCTGCTGC	GACAAAGTCTGCTTGTGGAATT
AUR62024174	CqFbox	TGAACTGCCAACGGATCTC	CAGCCACTGTTTTGAAAGCC
AUR62003254	CqKIN1_1	GCTGACCTTGATGATTTGGAAA	CTGATGAAGGCACAACATCAAG
AUR62004404	CqMYB	GTCTGTGCCAGTTGTCAATAC	CCTGAGTTGTCTGATCCGTAG
AUR62001531	CqNAC	CAGCCAGAATCTACAAGCATTAATC	ACAGTTCCGTTATTGGCTACC
AUR62001348	CqPOD1	GGTAAACCAAGGAAAGCTTGAG	CCTTTAGTGATTAACAGCACGG
AUR62030413	CqSOD1	AGGATTTTGGTTCCTTTGAAGC	GCTCTTCACAATCACAAGCTTC
AUR62008699	CqUGT	TCTCGTCTTCAGTCTGCATTG	ACCTCGCTCAAAACCCATAC
AUR62035906	CqWD40_1	CGTGTATGGGATACTAGAACTCG	AAGTGACGGAGGCAATAAGG
